# Supplementary material for: A Design of Experiment (DoE) Approach to Model the Yield and Chemical Composition of Ajowan (Trachyspermum ammi L.) Essential Oil Obtained by Microwave-Assisted Extraction
Source: Pharmaceuticals (Basel). 2021 Aug 19;14(8):816. doi: 10.3390/ph14080816 (PMC8398832; doi:10.3390/ph14080816)
Supplement: Supplementary file 1 [file pharmaceuticals-14-00816-s001.zip]

Archive with 1 entries (1 files):
- pharmaceuticals-1334628-supplementary.pdf
